# Supplementary material for: Nationwide Survey on Seasonal Influenza Vaccination among Health Care Workers during the COVID-19 Pandemic in Greece: Determinants, Barriers and Peculiarities
Source: Int J Environ Res Public Health. 2023 Jun 28;20(13):6247. doi: 10.3390/ijerph20136247 (PMC10341827; doi:10.3390/ijerph20136247)
Supplement: Supplementary file 1 [file ijerph-20-06247-s001.zip]

Archive with 1 entries (1 files):
- ijerph-2346019-supplementary.pdf
